# Supplementary material for: Physical Activity during Pregnancy and Childhood Obesity: Systematic Review and Meta-Analysis
Source: J Clin Med. 2024 Jun 26;13(13):3726. doi: 10.3390/jcm13133726 (PMC11242316; doi:10.3390/jcm13133726)
Supplement: Supplementary file 1 [file jcm-13-03726-s001.zip]

Archive with 1 entries (1 files):
- jcm-3003648-supplementary.pdf
